# Supplementary material for: Evaluating the content and face validity of Arabic-translated Patient Measures of Safety survey PMOS-30
Source: PLoS One. 2024 Jun 13;19(6):e0304151. doi: 10.1371/journal.pone.0304151 (PMC11175530; doi:10.1371/journal.pone.0304151)
Supplement: S1 Data — (CSV) [file pone.0304151.s001.csv]

Question	Not Clear Count	Clear Count	Total Respondents	Clarity Percentage	Clarity	Group	Not Clear	Clear Count	Re-test rates	Group
1	1	12	13	92.31%	More than 90%	Before	0	5	100%	After
2	3	10	13	76.92%	less than 80%	Before	1	4	80%	After
3	2	11	13	84.62%	between 80% and 90%	Before	0	5	100%	After
4	7	6	13	46.15%	less than 80%	Before	0	5	100%	After
5	10	3	13	23.08%	less than 80%	Before	0	5	100%	After
6	6	7	13	53.85%	less than 80%	Before	2	3	60%	After
7	6	7	13	53.85%	less than 80%	Before	0	5	100%	After
8	3	10	13	76.92%	less than 80%	Before	1	4	80%	After
9	7	6	13	46.15%	less than 80%	Before	0	5	100%	After
10	1	12	13	92.31%	More than 90%	Before	0	5	100%	After
11	3	10	13	76.92%	less than 80%	Before	0	5	100%	After
12	4	9	13	69.23%	less than 80%	Before	0	5	100%	After
13	6	7	13	53.85%	less than 80%	Before	0	5	100%	After
14	5	8	13	61.54%	less than 80%	Before	0	5	100%	After
15	2	11	13	84.62%	between 80% and 90%	Before	0	5	100%	After
16	1	12	13	84.62%	less than 80%	Before	0	5	100%	After
17	2	11	13	84.62%	between 80% and 90%	Before	1	4	80%	After
18	3	10	13	84.62%	less than 80%	Before	0	5	100%	After
19	4	9	13	92.31%	less than 80%	Before	0	5	100%	After
20	7	6	13	84.62%	less than 80%	Before	1	4	80%	After
21	2	11	13	76.92%	between 80% and 90%	Before	0	5	100%	After
22	2	11	13	69.23%	between 80% and 90%	Before	0	5	100%	After
23	2	11	13	46.15%	between 80% and 90%	Before	0	5	100%	After
24	6	7	13	84.62%	less than 80%	Before	0	5	100%	After
25	4	9	13	84.62%	less than 80%	Before	0	5	100%	After
26	7	6	13	84.62%	less than 80%	Before	0	5	100%	After
27	3	10	13	53.85%	less than 80%	Before	2	3	60%	After
28	1	12	13	69.23%	less than 80%	Before	0	5	100%	After
29	8	5	13	46.15%	less than 80%	Before	0	5	100%	After
30	3	10	13	76.92%	less than 80%	Before	0	5	100%	After
